# Supplementary material for: Incomplete dominance of deleterious alleles contributes substantially to trait variation and heterosis in maize
Source: PLoS Genet. 2017 Sep 27;13(9):e1007019. doi: 10.1371/journal.pgen.1007019 (PMC5633198; doi:10.1371/journal.pgen.1007019)
Supplement: S2 Table — (CSV) [file pgen.1007019.s016.csv]

Hybrid_ID	Parent1	Parent2	GCA1.all_years	GCA2.all_years	SCA.all_years	GCA1.year09	GCA2.year09	SCA.year09	GCA1.year10	GCA2.year10	SCA.year10	GCA1.year11	GCA2.year11	SCA.year11	trait
hyb1	B73	LH1	7.4234	-11.3912	-14.7249	7.9584	-8.3943	-7.9002	5.9359	-20.6918	-19.171	7.5612	-4.4609	-15.5606	GY
hyb2	B73	LH123HT	7.4234	0.2731	13.6028	7.9584	-0.0043	6.7531	5.9359	6.3085	23.5117	7.5612	-6.1009	5.9008	GY
hyb3	B73	LH82	7.4234	6.3823	21.0094	7.9584	8.7251	23.0102	5.9359	9.0332	27.7559	7.5612	1.8453	7.6013	GY
hyb4	B73	MO17	7.4234	5.0206	24.8844	7.9584	8.6949	41.5655	5.9359	7.9191	15.3211	7.5612	-0.4201	19.9915	GY
hyb5	B73	PH207	7.4234	-7.5891	-21.9633	7.9584	-12.6468	-53.9732	5.9359	-6.3092	-9.8471	7.5612	-3.5705	-1.779	GY
hyb6	B73	PHG35	7.4234	-7.7604	3.8925	7.9584	-7.9836	8.2857	5.9359	-8.8553	-2.1335	7.5612	-8.2797	3.8395	GY
hyb7	B73	PHG39	7.4234	9.0371	14.7075	7.9584	8.9365	22.6619	5.9359	11.9236	21.4435	7.5612	6.0706	-3.1457	GY
hyb8	B73	PHG47	7.4234	9.5511	25.4283	7.9584	6.2837	18.3105	5.9359	11.4794	24.6784	7.5612	11.4473	32.7326	GY
hyb9	B73	PHG84	7.4234	-0.9999	9.2627	7.9584	-5.3033	24.0013	5.9359	2.1293	-5.1804	7.5612	0.1324	9.5027	GY
hyb10	B73	PHJ40	7.4234	-7.0802	-3.2438	7.9584	-7.2533	-9.6302	5.9359	-8.6163	-1.6341	7.5612	-4.1227	0.8956	GY
hyb11	B73	PHZ51	7.4234	-2.8666	1.3781	7.9584	0.9869	6.4991	5.9359	-10.2564	-15.386	7.5612	-0.1021	15.6337	GY
hyb12	LH1	LH123HT	-11.3912	0.2731	-8.3365	-8.3943	-0.0043	-9.1028	-20.6918	6.3085	-14.6582	-4.4609	-6.1009	-2.0352	GY
hyb13	LH1	LH82	-11.3912	6.3823	8.2653	-8.3943	8.7251	4.8147	-20.6918	9.0332	-9.5553	-4.4609	1.8453	33.9729	GY
hyb14	LH1	MO17	-11.3912	5.0206	-0.3442	-8.3943	8.6949	1.4667	-20.6918	7.9191	0.5013	-4.4609	-0.4201	3.8717	GY
hyb15	LH1	PH207	-11.3912	-7.5891	-22.0976	-8.3943	-12.6468	-29.7989	-20.6918	-6.3092	-24.0309	-4.4609	-3.5705	-9.4428	GY
hyb16	LH1	PHG35	-11.3912	-7.7604	-26.5864	-8.3943	-7.9836	-9.9316	-20.6918	-8.8553	-47.909	-4.4609	-8.2797	-22.9666	GY
hyb17	LH1	PHG39	-11.3912	9.0371	-25.2469	-8.3943	8.9365	-23.2308	-20.6918	11.9236	-39.2687	-4.4609	6.0706	-17.2102	GY
hyb18	LH1	PHG47	-11.3912	9.5511	-3.5477	-8.3943	6.2837	11.4498	-20.6918	11.4794	-8.675	-4.4609	11.4473	-12.0428	GY
hyb19	LH1	PHG84	-11.3912	-0.9999	-10.7962	-8.3943	-5.3033	-10.949	-20.6918	2.1293	-29.669	-4.4609	0.1324	7.995	GY
hyb20	LH1	PHJ40	-11.3912	-7.0802	-10.6493	-8.3943	-7.2533	-14.6619	-20.6918	-8.6163	-12.6248	-4.4609	-4.1227	-4.3122	GY
hyb21	LH1	PHZ51	-11.3912	-2.8666	0.1525	-8.3943	0.9869	3.9011	-20.6918	-10.2564	-1.8574	-4.4609	-0.1021	-6.8781	GY
hyb22	LH123HT	LH82	0.2731	6.3823	11.1747	-0.0043	8.7251	11.9849	6.3085	9.0332	23.0959	-6.1009	1.8453	-3.5811	GY
hyb23	LH123HT	MO17	0.2731	5.0206	-8.7024	-0.0043	8.6949	4.7802	6.3085	7.9191	-0.9461	-6.1009	-0.4201	-32.4833	GY
hyb24	LH123HT	PH207	0.2731	-7.5891	3.5838	-0.0043	-12.6468	-0.7119	6.3085	-6.3092	12.7699	-6.1009	-3.5705	-4.2349	GY
hyb25	LH123HT	PHG35	0.2731	-7.7604	0.3824	-0.0043	-7.9836	13.0315	6.3085	-8.8553	-1.8644	-6.1009	-8.2797	-12.2064	GY
hyb26	LH123HT	PHG39	0.2731	9.0371	10.1583	-0.0043	8.9365	1.316	6.3085	11.9236	26.0873	-6.1009	6.0706	5.8199	GY
hyb27	LH123HT	PHG47	0.2731	9.5511	-2.5139	-0.0043	6.2837	-9.6728	6.3085	11.4794	2.1894	-6.1009	11.4473	3.1388	GY
hyb28	LH123HT	PHG84	0.2731	-0.9999	1.3185	-0.0043	-5.3033	-6.8724	6.3085	2.1293	11.9422	-6.1009	0.1324	-4.311	GY
hyb29	LH123HT	PHJ40	0.2731	-7.0802	-12.5196	-0.0043	-7.2533	-16.185	6.3085	-8.6163	0.5504	-6.1009	-4.1227	-17.4973	GY
hyb30	LH123HT	PHZ51	0.2731	-2.8666	-5.4176	-0.0043	0.9869	4.6364	6.3085	-10.2564	-19.5932	-6.1009	-0.1021	0.4803	GY
hyb31	LH82	MO17	6.3823	5.0206	4.1759	8.7251	8.6949	6.8964	9.0332	7.9191	10.9948	1.8453	-0.4201	-6.6888	GY
hyb32	LH82	PH207	6.3823	-7.5891	-5.1398	8.7251	-12.6468	1.2904	9.0332	-6.3092	-8.6882	1.8453	-3.5705	-9.4143	GY
hyb33	LH82	PHG35	6.3823	-7.7604	-4.5933	8.7251	-7.9836	-3.476	9.0332	-8.8553	1.5361	1.8453	-8.2797	-11.0836	GY
hyb34	LH82	PHG39	6.3823	9.0371	10.3044	8.7251	8.9365	19.8376	9.0332	11.9236	13.4967	1.8453	6.0706	-0.2881	GY
hyb35	LH82	PHG47	6.3823	9.5511	11.8921	8.7251	6.2837	10.8387	9.0332	11.4794	18.7425	1.8453	11.4473	9.229	GY
hyb36	LH82	PHG84	6.3823	-0.9999	1.3052	8.7251	-5.3033	15.5193	9.0332	2.1293	6.8738	1.8453	0.1324	-15.2779	GY
hyb37	LH82	PHJ40	6.3823	-7.0802	-2.6562	8.7251	-7.2533	-10.8336	9.0332	-8.6163	-4.9415	1.8453	-4.1227	11.5682	GY
hyb38	LH82	PHZ51	6.3823	-2.8666	8.0847	8.7251	0.9869	7.3684	9.0332	-10.2564	11.0211	1.8453	-0.1021	2.4158	GY
hyb39	MO17	PH207	5.0206	-7.5891	0.4291	8.6949	-12.6468	6.4716	7.9191	-6.3092	6.8477	-0.4201	-3.5705	-9.8044	GY
hyb40	MO17	PHG35	5.0206	-7.7604	-0.5781	8.6949	-7.9836	6.4588	7.9191	-8.8553	4.1743	-0.4201	-8.2797	-16.8713	GY
hyb41	MO17	PHG39	5.0206	9.0371	28.4054	8.6949	8.9365	31.4363	7.9191	11.9236	37.1703	-0.4201	6.0706	19.1855	GY
hyb42	MO17	PHG47	5.0206	9.5511	14.7035	8.6949	6.2837	5.1112	7.9191	11.4794	19.7753	-0.4201	11.4473	22.6432	GY
hyb43	MO17	PHG84	5.0206	-0.9999	1.9764	8.6949	-5.3033	2.4639	7.9191	2.1293	13.9785	-0.4201	0.1324	-10.5794	GY
hyb44	MO17	PHJ40	5.0206	-7.0802	-9.5415	8.6949	-7.2533	-13.4156	7.9191	-8.6163	-14.65	-0.4201	-4.1227	3.2941	GY
hyb45	MO17	PHZ51	5.0206	-2.8666	-5.2024	8.6949	0.9869	-6.2857	7.9191	-10.2564	-13.9765	-0.4201	-0.1021	3.2406	GY
hyb46	PH207	PHG35	-7.5891	-7.7604	-13.5658	-12.6468	-7.9836	-27.6234	-6.3092	-8.8553	-26.3295	-3.5705	-8.2797	16.7091	GY
hyb47	PH207	PHG39	-7.5891	9.0371	0.6956	-12.6468	8.9365	-8.2963	-6.3092	11.9236	10.1752	-3.5705	6.0706	-0.2721	GY
hyb48	PH207	PHG47	-7.5891	9.5511	-0.9537	-12.6468	6.2837	-1.8806	-6.3092	11.4794	5.0212	-3.5705	11.4473	-6.2442	GY
hyb49	PH207	PHG84	-7.5891	-0.9999	-0.8943	-12.6468	-5.3033	-4.487	-6.3092	2.1293	-2.8149	-3.5705	0.1324	3.5936	GY
hyb50	PH207	PHJ40	-7.5891	-7.0802	-7.6199	-12.6468	-7.2533	-5.9132	-6.3092	-8.6163	-13.3447	-3.5705	-4.1227	-1.2765	GY
hyb51	PH207	PHZ51	-7.5891	-2.8666	-8.3651	-12.6468	0.9869	-1.5456	-6.3092	-10.2564	-12.8504	-3.5705	-0.1021	-13.5394	GY
hyb52	PHG35	PHG39	-7.7604	9.0371	-12.7686	-7.9836	8.9365	4.346	-8.8553	11.9236	-23.6324	-8.2797	6.0706	-21.0839	GY
hyb53	PHG35	PHG47	-7.7604	9.5511	3.9135	-7.9836	6.2837	11.1902	-8.8553	11.4794	-1.4824	-8.2797	11.4473	-1.608	GY
hyb54	PHG35	PHG84	-7.7604	-0.9999	0.8207	-7.9836	-5.3033	-47.6774	-8.8553	2.1293	41.2819	-8.2797	0.1324	6.3	GY
hyb55	PHG35	PHJ40	-7.7604	-7.0802	-25.6099	-7.9836	-7.2533	-26.0888	-8.8553	-8.6163	-25.9012	-8.2797	-4.1227	-24.4945	GY
hyb56	PHG35	PHZ51	-7.7604	-2.8666	-2.9113	-7.9836	0.9869	-8.3507	-8.8553	-10.2564	-6.2927	-8.2797	-0.1021	0.6684	GY
hyb57	PHG39	PHG47	9.0371	9.5511	21.1459	8.9365	6.2837	8.6886	11.9236	11.4794	33.6998	6.0706	11.4473	17.4886	GY
hyb58	PHG39	PHG84	9.0371	-0.9999	14.5893	8.9365	-5.3033	8.1954	11.9236	2.1293	10.6145	6.0706	0.1324	29.252	GY
hyb59	PHG39	PHJ40	9.0371	-7.0802	9.9113	8.9365	-7.2533	10.2505	11.9236	-8.6163	15.3918	6.0706	-4.1227	-0.2263	GY
hyb60	PHG39	PHZ51	9.0371	-2.8666	18.4689	8.9365	0.9869	14.1597	11.9236	-10.2564	14.0581	6.0706	-0.1021	31.1864	GY
hyb61	PHG47	PHG84	9.5511	-0.9999	12.1006	6.2837	-5.3033	-4.1449	11.4794	2.1293	19.2499	11.4473	0.1324	20.838	GY
hyb62	PHG47	PHJ40	9.5511	-7.0802	1.8625	6.2837	-7.2533	-2.5366	11.4794	-8.6163	0.4027	11.4473	-4.1227	6.7271	GY
hyb63	PHG47	PHZ51	9.5511	-2.8666	11.4795	6.2837	0.9869	15.4831	11.4794	-10.2564	1.1926	11.4473	-0.1021	21.5704	GY
hyb64	PHG84	PHJ40	-0.9999	-7.0802	-2.0424	-5.3033	-7.2533	6.698	2.1293	-8.6163	-7.7581	0.1324	-4.1227	-3.0472	GY
hyb65	PHG84	PHZ51	-0.9999	-2.8666	-37.6397	-5.3033	0.9869	-35.7803	2.1293	-10.2564	-37.2258	0.1324	-0.1021	-42.9414	GY
hyb66	PHJ40	PHZ51	-7.0802	-2.8666	-8.6933	-7.2533	0.9869	9.7836	-8.6163	-10.2564	-21.6536	-4.1227	-0.1021	-12.8579	GY
hyb1	B73	LH1	-0.1939	-0.5389	-0.8818	-0.2756	-0.1218	-0.8678	-0.3257	-0.7453	-1.2558	-0.0338	-0.697	-0.6374	ASI
hyb2	B73	LH123HT	-0.1939	0.2554	0.2775	-0.2756	0.6485	0.0297	-0.3257	0.2235	0.5861	-0.0338	-0.0408	0.3335	ASI
hyb3	B73	LH82	-0.1939	0.1812	-0.2161	-0.2756	-0.0774	-1.4849	-0.3257	0.4483	0.3776	-0.0338	0.2088	0.2374	ASI
hyb4	B73	MO17	-0.1939	-0.3716	-0.5173	-0.2756	-0.341	-0.5482	-0.3257	-0.3324	-1.4504	-0.0338	-0.4964	0.306	ASI
hyb5	B73	PH207	-0.1939	-0.3909	-0.1957	-0.2756	-0.3153	0.6738	-0.3257	-0.5112	-0.7472	-0.0338	-0.3625	-0.4403	ASI
hyb6	B73	PHG35	-0.1939	0.4478	-0.0559	-0.2756	0.1936	-0.0918	-0.3257	0.7565	-0.0806	-0.0338	0.4531	0.1001	ASI
hyb7	B73	PHG39	-0.1939	0.128	0.0639	-0.2756	0.3312	0.9123	-0.3257	-0.043	-0.271	-0.0338	0.0553	-0.3041	ASI
hyb8	B73	PHG47	-0.1939	0.3387	0.5258	-0.2756	0.4465	0.801	-0.3257	0.2345	-0.0684	-0.0338	0.3247	0.6523	ASI
hyb9	B73	PHG84	-0.1939	-0.091	-0.1535	-0.2756	-0.0306	0.2256	-0.3257	-0.2106	-0.7837	-0.0338	-0.0432	0.0147	ASI
hyb10	B73	PHJ40	-0.1939	0.42	-0.5114	-0.2756	0.1772	-1.2698	-0.3257	0.7005	0.3956	-0.0338	0.3833	-0.7737	ASI
hyb11	B73	PHZ51	-0.1939	-0.1846	-0.2748	-0.2756	-0.6354	-1.1363	-0.3257	-0.195	0.041	-0.0338	0.2485	0.1735	ASI
hyb12	LH1	LH123HT	-0.5389	0.2554	-0.2698	-0.1218	0.6485	0.1968	-0.7453	0.2235	-0.7229	-0.697	-0.0408	-0.2173	ASI
hyb13	LH1	LH82	-0.5389	0.1812	-0.104	-0.1218	-0.0774	0.4164	-0.7453	0.4483	-0.5437	-0.697	0.2088	-0.0144	ASI
hyb14	LH1	MO17	-0.5389	-0.3716	-1.6015	-0.1218	-0.341	-1.4104	-0.7453	-0.3324	-2.0563	-0.697	-0.4964	-1.3477	ASI
hyb15	LH1	PH207	-0.5389	-0.3909	-1.5443	-0.1218	-0.3153	-0.8082	-0.7453	-0.5112	-2.1171	-0.697	-0.3625	-1.8265	ASI
hyb16	LH1	PHG35	-0.5389	0.4478	-0.115	-0.1218	0.1936	-0.0953	-0.7453	0.7565	0.0775	-0.697	0.4531	-0.2333	ASI
hyb17	LH1	PHG39	-0.5389	0.128	-0.0127	-0.1218	0.3312	1.939	-0.7453	-0.043	-0.5891	-0.697	0.0553	-1.3041	ASI
hyb18	LH1	PHG47	-0.5389	0.3387	-0.4217	-0.1218	0.4465	-0.521	-0.7453	0.2345	0.0443	-0.697	0.3247	-0.6665	ASI
hyb19	LH1	PHG84	-0.5389	-0.091	-0.8427	-0.1218	-0.0306	-0.6521	-0.7453	-0.2106	-1.1171	-0.697	-0.0432	-0.6811	ASI
hyb20	LH1	PHJ40	-0.5389	0.42	-0.0912	-0.1218	0.1772	-0.0976	-0.7453	0.7005	0.2649	-0.697	0.3833	-0.3477	ASI
hyb21	LH1	PHZ51	-0.5389	-0.1846	0.4952	-0.1218	-0.6354	0.6824	-0.7453	-0.195	0.5618	-0.697	0.2485	0.306	ASI
hyb22	LH123HT	LH82	0.2554	0.1812	0.7193	0.6485	-0.0774	0.8068	0.2235	0.4483	1.0623	-0.0408	0.2088	0.3626	ASI
hyb23	LH123HT	MO17	0.2554	-0.3716	-0.0914	0.6485	-0.341	1.4608	0.2235	-0.3324	-0.5891	-0.0408	-0.4964	-1.0959	ASI
hyb24	LH123HT	PH207	0.2554	-0.3909	-0.5112	0.6485	-0.3153	-0.4476	0.2235	-0.5112	-0.7472	-0.0408	-0.3625	-0.3332	ASI
hyb25	LH123HT	PHG35	0.2554	0.4478	1.0523	0.6485	0.1936	0.8987	0.2235	0.7565	2.041	-0.0408	0.4531	0.2374	ASI
hyb26	LH123HT	PHG39	0.2554	0.128	0.4003	0.6485	0.3312	0.9127	0.2235	-0.043	-0.0563	-0.0408	0.0553	0.3189	ASI
hyb27	LH123HT	PHG47	0.2554	0.3387	0.9613	0.6485	0.4465	1.2266	0.2235	0.2345	1.4563	-0.0408	0.3247	0.1735	ASI
hyb28	LH123HT	PHG84	0.2554	-0.091	-0.3219	0.6485	-0.0306	0.1831	0.2235	-0.2106	-0.2891	-0.0408	-0.0432	-0.6665	ASI
hyb29	LH123HT	PHJ40	0.2554	0.42	0.6802	0.6485	0.1772	1.0922	0.2235	0.7005	-0.1171	-0.0408	0.3833	1.0292	ASI
hyb30	LH123HT	PHZ51	0.2554	-0.1846	-0.3427	0.6485	-0.6354	0.1255	0.2235	-0.195	-0.3896	-0.0408	0.2485	-0.5507	ASI
hyb31	LH82	MO17	0.1812	-0.3716	-0.508	-0.0774	-0.341	-0.7626	0.4483	-0.3324	0.041	0.2088	-0.4964	-0.6665	ASI
hyb32	LH82	PH207	0.1812	-0.3909	-0.0871	-0.0774	-0.3153	-0.0523	0.4483	-0.5112	0.2528	0.2088	-0.3625	-0.4403	ASI
hyb33	LH82	PHG35	0.1812	0.4478	0.8028	-0.0774	0.1936	0.1916	0.4483	0.7565	1.7109	0.2088	0.4531	0.6523	ASI
hyb34	LH82	PHG39	0.1812	0.128	0.0471	-0.0774	0.3312	-0.2901	0.4483	-0.043	0.2284	0.2088	0.0553	0.116	ASI
hyb35	LH82	PHG47	0.1812	0.3387	0.3839	-0.0774	0.4465	0.8348	0.4483	0.2345	0.2528	0.2088	0.3247	0.116	ASI
hyb36	LH82	PHG84	0.1812	-0.091	0.4784	-0.0774	-0.0306	0.2515	0.4483	-0.2106	0.4563	0.2088	-0.0432	0.6393	ASI
hyb37	LH82	PHJ40	0.1812	0.42	0.5565	-0.0774	0.1772	0.184	0.4483	0.7005	0.9437	0.2088	0.3833	0.6523	ASI
hyb38	LH82	PHZ51	0.1812	-0.1846	-0.2611	-0.0774	-0.6354	-0.8697	0.4483	-0.195	-0.2995	0.2088	0.2485	0.4334	ASI
hyb39	MO17	PH207	-0.3716	-0.3909	-0.6026	-0.341	-0.3153	-1.2961	-0.3324	-0.5112	-0.3896	-0.4964	-0.3625	-0.107	ASI
hyb40	MO17	PHG35	-0.3716	0.4478	0.6405	-0.341	0.1936	0.0825	-0.3324	0.7565	1.3776	-0.4964	0.4531	0.348	ASI
hyb41	MO17	PHG39	-0.3716	0.128	-0.0541	-0.341	0.3312	0.08	-0.3324	-0.043	0.0338	-0.4964	0.0553	-0.4931	ASI
hyb42	MO17	PHG47	-0.3716	0.3387	-0.0218	-0.341	0.4465	0.6007	-0.3324	0.2345	-0.6256	-0.4964	0.3247	-0.1598	ASI
hyb43	MO17	PHG84	-0.3716	-0.091	-0.3625	-0.341	-0.0306	-0.3763	-0.3324	-0.2106	0.4109	-0.4964	-0.0432	-1.0144	ASI
hyb44	MO17	PHJ40	-0.3716	0.42	-0.1543	-0.341	0.1772	-0.7943	-0.3324	0.7005	0.7077	-0.4964	0.3833	-0.3041	ASI
hyb45	MO17	PHZ51	-0.3716	-0.1846	-0.4431	-0.341	-0.6354	-0.4463	-0.3324	-0.195	-0.7837	-0.4964	0.2485	-0.4292	ASI
hyb46	PH207	PHG35	-0.3909	0.4478	0.1341	-0.3153	0.1936	0.253	-0.5112	0.7565	0.2284	-0.3625	0.4531	-0.0144	ASI
hyb47	PH207	PHG39	-0.3909	0.128	-0.4625	-0.3153	0.3312	-0.4743	-0.5112	-0.043	-1.1171	-0.3625	0.0553	0.0292	ASI
hyb48	PH207	PHG47	-0.3909	0.3387	0.421	-0.3153	0.4465	0.6302	-0.5112	0.2345	0.2163	-0.3625	0.3247	0.3189	ASI
hyb49	PH207	PHG84	-0.3909	-0.091	-0.3467	-0.3153	-0.0306	-0.1549	-0.5112	-0.2106	-0.2103	-0.3625	-0.0432	-0.8265	ASI
hyb50	PH207	PHJ40	-0.3909	0.42	0.5772	-0.3153	0.1772	0.1945	-0.5112	0.7005	1.4563	-0.3625	0.3833	0.3189	ASI
hyb51	PH207	PHZ51	-0.3909	-0.1846	-1.2914	-0.3153	-0.6354	-1.6716	-0.5112	-0.195	-1.9377	-0.3625	0.2485	-0.3041	ASI
hyb52	PHG35	PHG39	0.4478	0.128	0.6488	0.1936	0.3312	0.6807	0.7565	-0.043	0.9316	0.4531	0.0553	0.4334	ASI
hyb53	PHG35	PHG47	0.4478	0.3387	0.0689	0.1936	0.4465	-0.8603	0.7565	0.2345	0.3744	0.4531	0.3247	0.7667	ASI
hyb54	PHG35	PHG84	0.4478	-0.091	-0.0152	0.1936	-0.0306	0.5581	0.7565	-0.2106	-1.2558	0.4531	-0.0432	0.6814	ASI
hyb55	PHG35	PHJ40	0.4478	0.42	1.0858	0.1936	0.1772	1.1369	0.7565	0.7005	1.2649	0.4531	0.3833	0.893	ASI
hyb56	PHG35	PHZ51	0.4478	-0.1846	0.2305	0.1936	-0.6354	-0.8177	0.7565	-0.195	0.8951	0.4531	0.2485	0.6668	ASI
hyb57	PHG39	PHG47	0.128	0.3387	0.3886	0.3312	0.4465	0.8095	-0.043	0.2345	0.0338	0.0553	0.3247	0.306	ASI
hyb58	PHG39	PHG84	0.128	-0.091	0.0675	0.3312	-0.0306	-0.4549	-0.043	-0.2106	0.2163	0.0553	-0.0432	0.3626	ASI
hyb59	PHG39	PHJ40	0.128	0.42	0.4334	0.3312	0.1772	0.2937	-0.043	0.7005	0.2284	0.0553	0.3833	0.6393	ASI
hyb60	PHG39	PHZ51	0.128	-0.1846	-0.2405	0.3312	-0.6354	-1.0967	-0.043	-0.195	-0.0684	0.0553	0.2485	0.4493	ASI
hyb61	PHG47	PHG84	0.3387	-0.091	0.4394	0.4465	-0.0306	0.4645	0.2345	-0.2106	0.2163	0.3247	-0.0432	0.6959	ASI
hyb62	PHG47	PHJ40	0.3387	0.42	0.6421	0.4465	0.1772	0.6445	0.2345	0.7005	0.5618	0.3247	0.3833	0.6814	ASI
hyb63	PHG47	PHZ51	0.3387	-0.1846	-0.001	0.4465	-0.6354	-0.165	0.2345	-0.195	-0.1171	0.3247	0.2485	0.3626	ASI
hyb64	PHG84	PHJ40	-0.091	0.42	0.423	-0.0306	0.1772	0.4981	-0.2106	0.7005	0.7005	-0.0432	0.3833	0.0147	ASI
hyb65	PHG84	PHZ51	-0.091	-0.1846	-0.2762	-0.0306	-0.6354	-0.8482	-0.2106	-0.195	-0.4504	-0.0432	0.2485	0.348	ASI
hyb66	PHJ40	PHZ51	0.42	-0.1846	0.5589	0.1772	-0.6354	-0.1099	0.7005	-0.195	0.5983	0.3833	0.2485	1.0292	ASI
hyb1	B73	LH1	0.311	1.5009	1.516	0.0147	1.3483	0.494	0.393	1.3394	2.3373	0.5706	1.82	1.6306	DTP
hyb2	B73	LH123HT	0.311	1.5609	2.2273	0.0147	1.2634	1.2973	0.393	2.0135	3.0206	0.5706	1.4554	2.3197	DTP
hyb3	B73	LH82	0.311	-1.7904	-1.2274	0.0147	-1.7801	-0.9859	0.393	-1.8531	-1.7847	0.5706	-1.7205	-1.0461	DTP
hyb4	B73	MO17	0.311	0.7667	1.1907	0.0147	0.5827	1.0785	0.393	0.748	0.4372	0.5706	0.9247	1.8926	DTP
hyb5	B73	PH207	0.311	-2.0097	-1.8943	0.0147	-1.2095	-0.8259	0.393	-2.3512	-2.0904	0.5706	-2.4509	-2.3732	DTP
hyb6	B73	PHG35	0.311	-0.4072	-0.5516	0.0147	1.5039	0.8943	0.393	-1.4033	-2.0441	0.5706	-1.2418	-0.4017	DTP
hyb7	B73	PHG39	0.311	1.4559	2.2375	0.0147	1.3594	1.5371	0.393	1.397	2.8805	0.5706	1.5742	2.2154	DTP
hyb8	B73	PHG47	0.311	-0.8882	-1.0738	0.0147	-1.1627	-1.3386	0.393	-0.8435	-0.9846	0.5706	-0.6612	-0.7762	DTP
hyb9	B73	PHG84	0.311	2.6182	3.288	0.0147	2.0772	2.4569	0.393	3.3836	4.1137	0.5706	2.4327	3.4073	DTP
hyb10	B73	PHJ40	0.311	-3.4188	-3.171	0.0147	-3.8484	-4.2856	0.393	-3.512	-2.7288	0.5706	-2.9628	-2.3257	DTP
hyb11	B73	PHZ51	0.311	0.3006	0.5688	0.0147	-0.1488	-0.1751	0.393	0.6887	0.7733	0.5706	0.2595	1.1634	DTP
hyb12	LH1	LH123HT	1.5009	1.5609	2.7797	1.3483	1.2634	1.3567	1.3394	2.0135	2.9923	1.82	1.4554	4.1097	DTP
hyb13	LH1	LH82	1.5009	-1.7904	0.0783	1.3483	-1.7801	0.2857	1.3394	-1.8531	-0.0012	1.82	-1.7205	0.0383	DTP
hyb14	LH1	MO17	1.5009	0.7667	1.8016	1.3483	0.5827	1.1214	1.3394	0.748	1.6042	1.82	0.9247	2.5723	DTP
hyb15	LH1	PH207	1.5009	-2.0097	-0.7819	1.3483	-1.2095	-9.00E-04	1.3394	-2.3512	-1.5558	1.82	-2.4509	-0.8059	DTP
hyb16	LH1	PHG35	1.5009	-0.4072	0.8275	1.3483	1.5039	3.402	1.3394	-1.4033	-0.0615	1.82	-1.2418	-0.6395	DTP
hyb17	LH1	PHG39	1.5009	1.4559	3.6243	1.3483	1.3594	3.7815	1.3394	1.397	3.0237	1.82	1.5742	3.8859	DTP
hyb18	LH1	PHG47	1.5009	-0.8882	0.3308	1.3483	-1.1627	-0.5769	1.3394	-0.8435	0.1617	1.82	-0.6612	1.3052	DTP
hyb19	LH1	PHG84	1.5009	2.6182	3.6253	1.3483	2.0772	2.7808	1.3394	3.3836	4.457	1.82	2.4327	3.5471	DTP
hyb20	LH1	PHJ40	1.5009	-3.4188	-1.4143	1.3483	-3.8484	-1.767	1.3394	-3.512	-1.9901	1.82	-2.9628	-0.3812	DTP
hyb21	LH1	PHZ51	1.5009	0.3006	2.6218	1.3483	-0.1488	2.6055	1.3394	0.6887	2.4268	1.82	0.2595	2.937	DTP
hyb22	LH123HT	LH82	1.5609	-1.7904	-0.2821	1.2634	-1.7801	-0.1228	2.0135	-1.8531	0.1398	1.4554	-1.7205	-0.5937	DTP
hyb23	LH123HT	MO17	1.5609	0.7667	2.8153	1.2634	0.5827	2.5635	2.0135	0.748	3.0041	1.4554	0.9247	3.0005	DTP
hyb24	LH123HT	PH207	1.5609	-2.0097	-1.3474	1.2634	-1.2095	-0.4302	2.0135	-2.3512	-1.3701	1.4554	-2.4509	-2.2005	DTP
hyb25	LH123HT	PHG35	1.5609	-0.4072	1.6186	1.2634	1.5039	2.557	2.0135	-1.4033	2.1116	1.4554	-1.2418	0.3672	DTP
hyb26	LH123HT	PHG39	1.5609	1.4559	3.1189	1.2634	1.3594	2.329	2.0135	1.397	3.3158	1.4554	1.5742	3.51	DTP
hyb27	LH123HT	PHG47	1.5609	-0.8882	2.2069	1.2634	-1.1627	1.5135	2.0135	-0.8435	3.2803	1.4554	-0.6612	1.9027	DTP
hyb28	LH123HT	PHG84	1.5609	2.6182	3.6839	1.2634	2.0772	2.5903	2.0135	3.3836	3.8746	1.4554	2.4327	4.5754	DTP
hyb29	LH123HT	PHJ40	1.5609	-3.4188	-2.2176	1.2634	-3.8484	-1.9852	2.0135	-3.512	-2.2311	1.4554	-2.9628	-2.4102	DTP
hyb30	LH123HT	PHZ51	1.5609	0.3006	1.0052	1.2634	-0.1488	0.9648	2.0135	0.6887	1.9966	1.4554	0.2595	-0.027	DTP
hyb31	LH82	MO17	-1.7904	0.7667	-1.3518	-1.7801	0.5827	-2.3461	-1.8531	0.748	-0.8891	-1.7205	0.9247	-0.831	DTP
hyb32	LH82	PH207	-1.7904	-2.0097	-3.6314	-1.7801	-1.2095	-3.7836	-1.8531	-2.3512	-3.3787	-1.7205	-2.4509	-3.8098	DTP
hyb33	LH82	PHG35	-1.7904	-0.4072	-2.7364	-1.7801	1.5039	0.7008	-1.8531	-1.4033	-4.5254	-1.7205	-1.2418	-4.1127	DTP
hyb34	LH82	PHG39	-1.7904	1.4559	-0.0695	-1.7801	1.3594	0.2968	-1.8531	1.397	-0.5085	-1.7205	1.5742	0.0145	DTP
hyb35	LH82	PHG47	-1.7904	-0.8882	-2.7996	-1.7801	-1.1627	-3.4048	-1.8531	-0.8435	-2.6972	-1.7205	-0.6612	-2.3284	DTP
hyb36	LH82	PHG84	-1.7904	2.6182	0.9242	-1.7801	2.0772	-0.041	-1.8531	3.3836	1.9329	-1.7205	2.4327	0.8803	DTP
hyb37	LH82	PHJ40	-1.7904	-3.4188	-5.2028	-1.7801	-3.8484	-6.1337	-1.8531	-3.512	-5.0174	-1.7205	-2.9628	-4.6405	DTP
hyb38	LH82	PHZ51	-1.7904	0.3006	-1.6052	-1.7801	-0.1488	-2.2667	-1.8531	0.6887	-1.8018	-1.7205	0.2595	-0.776	DTP
hyb39	MO17	PH207	0.7667	-2.0097	-0.7181	0.5827	-1.2095	0.9268	0.748	-2.3512	-1.6829	0.9247	-2.4509	-1.4042	DTP
hyb40	MO17	PHG35	0.7667	-0.4072	0.6019	0.5827	1.5039	1.6216	0.748	-1.4033	0.5598	0.9247	-1.2418	-0.3992	DTP
hyb41	MO17	PHG39	0.7667	1.4559	1.9825	0.5827	1.3594	1.9015	0.748	1.397	2.1434	0.9247	1.5742	1.8866	DTP
hyb42	MO17	PHG47	0.7667	-0.8882	0.049	0.5827	-1.1627	-0.5188	0.748	-0.8435	-0.1706	0.9247	-0.6612	0.8683	DTP
hyb43	MO17	PHG84	0.7667	2.6182	3.0134	0.5827	2.0772	2.7464	0.748	3.3836	3.3385	0.9247	2.4327	2.9894	DTP
hyb44	MO17	PHJ40	0.7667	-3.4188	-2.5539	0.5827	-3.8484	-3.4539	0.748	-3.512	-2.2364	0.9247	-2.9628	-2.2567	DTP
hyb45	MO17	PHZ51	0.7667	0.3006	0.8363	0.5827	-0.1488	0.1864	0.748	0.6887	1.3717	0.9247	0.2595	0.9286	DTP
hyb46	PH207	PHG35	-2.0097	-0.4072	-1.8134	-1.2095	1.5039	0.9245	-2.3512	-1.4033	-3.2565	-2.4509	-1.2418	-3.2695	DTP
hyb47	PH207	PHG39	-2.0097	1.4559	-0.2595	-1.2095	1.3594	0.6845	-2.3512	1.397	-0.2744	-2.4509	1.5742	-1.1314	DTP
hyb48	PH207	PHG47	-2.0097	-0.8882	-2.9825	-1.2095	-1.1627	-3.1611	-2.3512	-0.8435	-3.2966	-2.4509	-0.6612	-2.5678	DTP
hyb49	PH207	PHG84	-2.0097	2.6182	0.9102	-1.2095	2.0772	0.3842	-2.3512	3.3836	1.5842	-2.4509	2.4327	0.8305	DTP
hyb50	PH207	PHJ40	-2.0097	-3.4188	-5.6876	-1.2095	-3.8484	-5.3526	-2.3512	-3.512	-6.0474	-2.4509	-2.9628	-5.4726	DTP
hyb51	PH207	PHZ51	-2.0097	0.3006	-1.8911	-1.2095	-0.1488	-1.4606	-2.3512	0.6887	-2.1435	-2.4509	0.2595	-2.3042	DTP
hyb52	PHG35	PHG39	-0.4072	1.4559	1.0346	1.5039	1.3594	2.1221	-1.4033	1.397	0.021	-1.2418	1.5742	0.9218	DTP
hyb53	PHG35	PHG47	-0.4072	-0.8882	-1.0412	1.5039	-1.1627	0.3561	-1.4033	-0.8435	-2.2279	-1.2418	-0.6612	-1.2919	DTP
hyb54	PHG35	PHG84	-0.4072	2.6182	2.4937	1.5039	2.0772	4.934	-1.4033	3.3836	2.3521	-1.2418	2.4327	0.6755	DTP
hyb55	PHG35	PHJ40	-0.4072	-3.4188	-3.8568	1.5039	-3.8484	-2.8439	-1.4033	-3.512	-5.6556	-1.2418	-2.9628	-3.1044	DTP
hyb56	PHG35	PHZ51	-0.4072	0.3006	-0.6486	1.5039	-0.1488	0.3703	-1.4033	0.6887	-1.3066	-1.2418	0.2595	-1.1639	DTP
hyb57	PHG39	PHG47	1.4559	-0.8882	-0.1881	1.3594	-1.1627	-0.1361	1.397	-0.8435	-0.4781	1.5742	-0.6612	0.3504	DTP
hyb58	PHG39	PHG84	1.4559	2.6182	3.5273	1.3594	2.0772	3.0518	1.397	3.3836	4.0572	1.5742	2.4327	3.5017	DTP
hyb59	PHG39	PHJ40	1.4559	-3.4188	-2.0254	1.3594	-3.8484	-2.2355	1.397	-3.512	-2.5603	1.5742	-2.9628	-1.4889	DTP
hyb60	PHG39	PHZ51	1.4559	0.3006	1.5764	1.3594	-0.1488	0.2615	1.397	0.6887	2.3494	1.5742	0.2595	2.0766	DTP
hyb61	PHG47	PHG84	-0.8882	2.6182	1.7561	-1.1627	2.0772	1.524	-0.8435	3.3836	2.7535	-0.6612	2.4327	0.9226	DTP
hyb62	PHG47	PHJ40	-0.8882	-3.4188	-4.5437	-1.1627	-3.8484	-5.2242	-0.8435	-3.512	-4.5596	-0.6612	-2.9628	-3.9574	DTP
hyb63	PHG47	PHZ51	-0.8882	0.3006	-0.5956	-1.1627	-0.1488	-0.6597	-0.8435	0.6887	-0.2163	-0.6612	0.2595	-1.0394	DTP
hyb64	PHG84	PHJ40	2.6182	-3.4188	-0.8467	2.0772	-3.8484	-1.7719	3.3836	-3.512	-0.079	2.4327	-2.9628	-0.6961	DTP
hyb65	PHG84	PHZ51	2.6182	0.3006	3.8066	2.0772	-0.1488	2.116	3.3836	0.6887	5.4513	2.4327	0.2595	3.6936	DTP
hyb66	PHJ40	PHZ51	-3.4188	0.3006	-2.6684	-3.8484	-0.1488	-3.4309	-3.512	0.6887	-2.0141	-2.9628	0.2595	-2.8938	DTP
hyb1	B73	LH1	0.5093	2.0229	2.376	0.3312	1.3595	1.3783	0.7749	2.026	3.4618	0.6182	2.5289	2.2904	DTS
hyb2	B73	LH123HT	0.5093	1.3098	1.9662	0.3312	0.7254	1.6144	0.7749	1.8559	2.6945	0.6182	1.5347	2.0529	DTS
hyb3	B73	LH82	0.5093	-1.9748	-1.0014	0.3312	-1.688	0.4237	0.7749	-2.257	-2.1738	0.6182	-1.9532	-1.3422	DTS
hyb4	B73	MO17	0.5093	1.1513	1.7292	0.3312	0.8803	1.9527	0.7749	1.0818	1.7951	0.6182	1.3962	1.5739	DTS
hyb5	B73	PH207	0.5093	-1.6252	-1.7707	0.3312	-0.9523	-1.5692	0.7749	-1.8898	-1.3444	0.6182	-2.0861	-1.9403	DTS
hyb6	B73	PHG35	0.5093	-0.8742	-0.5012	0.3312	1.3453	0.9073	0.7749	-2.2074	-1.8047	0.6182	-1.6908	-0.4713	DTS
hyb7	B73	PHG39	0.5093	1.3351	2.1709	0.3312	1.0132	0.6051	0.7749	1.4119	3.1595	0.6182	1.5465	2.5927	DTS
hyb8	B73	PHG47	0.5093	-1.2162	-1.5473	0.3312	-1.6048	-1.963	0.7749	-1.0585	-0.825	0.6182	-0.9655	-1.4067	DTS
hyb9	B73	PHG84	0.5093	2.7118	3.4826	0.3312	2.0926	2.3356	0.7749	3.537	4.8791	0.6182	2.4452	3.3727	DTS
hyb10	B73	PHJ40	0.5093	-3.8452	-2.6639	0.3312	-4.0888	-3.2501	0.7749	-4.1402	-2.9722	0.6182	-3.353	-1.4908	DTS
hyb11	B73	PHZ51	0.5093	0.4953	0.8525	0.3312	0.5864	0.8777	0.7749	0.8655	0.8791	0.6182	-0.0212	0.9506	DTS
hyb12	LH1	LH123HT	2.0229	1.3098	3.1006	1.3595	0.7254	1.1758	2.026	1.8559	3.8791	2.5289	1.5347	4.4344	DTS
hyb13	LH1	LH82	2.0229	-1.9748	0.1752	1.3595	-1.688	-0.4418	2.026	-2.257	0.6945	2.5289	-1.9532	0.0475	DTS
hyb14	LH1	MO17	2.0229	1.1513	3.4415	1.3595	0.8803	2.2353	2.026	1.0818	3.6556	2.5289	1.3962	3.8566	DTS
hyb15	LH1	PH207	2.0229	-1.6252	0.7535	1.3595	-0.9523	0.8553	2.026	-1.8898	0.4928	2.5289	-2.0861	0.9733	DTS
hyb16	LH1	PHG35	2.0229	-0.8742	0.9197	1.3595	1.3453	3.3803	2.026	-2.2074	-0.453	2.5289	-1.6908	-0.2912	DTS
hyb17	LH1	PHG39	2.0229	1.3351	3.6017	1.3595	1.0132	1.5956	2.026	1.4119	3.426	2.5289	1.5465	5.1822	DTS
hyb18	LH1	PHG47	2.0229	-1.2162	0.7053	1.3595	-1.6048	0.0222	2.026	-1.0585	-0.0111	2.5289	-0.9655	2.0911	DTS
hyb19	LH1	PHG84	2.0229	2.7118	4.4393	1.3595	2.0926	3.2135	2.026	3.537	5.426	2.5289	2.4452	4.1798	DTS
hyb20	LH1	PHJ40	2.0229	-3.8452	-1.3501	1.3595	-4.0888	-1.5975	2.026	-4.1402	-2.1738	2.5289	-3.353	-0.0477	DTS
hyb21	LH1	PHZ51	2.0229	0.4953	2.0668	1.3595	0.5864	1.7784	2.026	0.8655	1.862	2.5289	-0.0212	2.573	DTS
hyb22	LH123HT	LH82	1.3098	-1.9748	-0.9981	0.7254	-1.688	-0.83	1.8559	-2.257	-1.1197	1.5347	-1.9532	-0.901	DTS
hyb23	LH123HT	MO17	1.3098	1.1513	2.8874	0.7254	0.8803	1.2343	1.8559	1.0818	3.5726	1.5347	1.3962	4.0868	DTS
hyb24	LH123HT	PH207	1.3098	-1.6252	-0.8328	0.7254	-0.9523	-0.1884	1.8559	-1.8898	-0.5072	1.5347	-2.0861	-1.8638	DTS
hyb25	LH123HT	PHG35	1.3098	-0.8742	0.5609	0.7254	1.3453	1.6584	1.8559	-2.2074	0.237	1.5347	-1.6908	0.2412	DTS
hyb26	LH123HT	PHG39	1.3098	1.3351	2.7421	0.7254	1.0132	1.5408	1.8559	1.4119	3.4618	1.5347	1.5465	3.2585	DTS
hyb27	LH123HT	PHG47	1.3098	-1.2162	1.241	0.7254	-1.6048	0.272	1.8559	-1.0585	1.8417	1.5347	-0.9655	1.7535	DTS
hyb28	LH123HT	PHG84	1.3098	2.7118	3.9676	0.7254	2.0926	2.6433	1.8559	3.537	4.1953	1.5347	2.4452	5.2777	DTS
hyb29	LH123HT	PHJ40	1.3098	-3.8452	-2.8832	0.7254	-4.0888	-2.9375	1.8559	-4.1402	-2.2049	1.5347	-3.353	-3.4785	DTS
hyb30	LH123HT	PHZ51	1.3098	0.4953	1.3457	0.7254	0.5864	1.0708	1.8559	0.8655	2.5083	1.5347	-0.0212	0.4855	DTS
hyb31	LH82	MO17	-1.9748	1.1513	-0.8614	-1.688	0.8803	-1.5728	-2.257	1.0818	-0.825	-1.9532	1.3962	-0.1918	DTS
hyb32	LH82	PH207	-1.9748	-1.6252	-3.5751	-1.688	-0.9523	-3.818	-2.257	-1.8898	-3.5382	-1.9532	-2.0861	-3.4016	DTS
hyb33	LH82	PHG35	-1.9748	-0.8742	-3.6071	-1.688	1.3453	0.6177	-2.257	-2.2074	-6.453	-1.9532	-1.6908	-4.8179	DTS
hyb34	LH82	PHG39	-1.9748	1.3351	-0.0839	-1.688	1.0132	0.8253	-2.257	1.4119	-0.6389	-1.9532	1.5465	-0.079	DTS
hyb35	LH82	PHG47	-1.9748	-1.2162	-3.1622	-1.688	-1.6048	-4.2657	-2.257	-1.0585	-2.763	-1.9532	-0.9655	-2.4925	DTS
hyb36	LH82	PHG84	-1.9748	2.7118	0.4473	-1.688	2.0926	-0.4024	-2.257	3.537	1.4618	-1.9532	2.4452	0.2068	DTS
hyb37	LH82	PHJ40	-1.9748	-3.8452	-5.7531	-1.688	-4.0888	-6.1511	-2.257	-4.1402	-5.7607	-1.9532	-3.353	-5.3196	DTS
hyb38	LH82	PHZ51	-1.9748	0.4953	-1.3277	-1.688	0.5864	-1.265	-2.257	0.8655	-1.4543	-1.9532	-0.0212	-1.2408	DTS
hyb39	MO17	PH207	1.1513	-1.6252	-0.1226	0.8803	-0.9523	1.9646	1.0818	-1.8898	-1.138	1.3962	-2.0861	-1.2659	DTS
hyb40	MO17	PHG35	1.1513	-0.8742	-0.0403	0.8803	1.3453	1.5881	1.0818	-2.2074	-0.9073	1.3962	-1.6908	-0.7611	DTS
hyb41	MO17	PHG39	1.1513	1.3351	2.0662	0.8803	1.0132	2.0554	1.0818	1.4119	1.9889	1.3962	1.5465	2.3168	DTS
hyb42	MO17	PHG47	1.1513	-1.2162	0.0964	0.8803	-1.6048	-1.2542	1.0818	-1.0585	0.6945	1.3962	-0.9655	0.9757	DTS
hyb43	MO17	PHG84	1.1513	2.7118	3.3405	0.8803	2.0926	2.7793	1.0818	3.537	2.862	1.3962	2.4452	4.0085	DTS
hyb44	MO17	PHJ40	1.1513	-3.8452	-2.3775	0.8803	-4.0888	-2.7679	1.0818	-4.1402	-2.7607	1.3962	-3.353	-1.9516	DTS
hyb45	MO17	PHZ51	1.1513	0.4953	1.3539	0.8803	0.5864	0.588	1.0818	0.8655	1.8803	1.3962	-0.0212	1.3143	DTS
hyb46	PH207	PHG35	-1.6252	-0.8742	-2.0121	-0.9523	1.3453	0.6676	-1.8898	-2.2074	-3.6082	-2.0861	-1.6908	-3.2945	DTS
hyb47	PH207	PHG39	-1.6252	1.3351	0.2316	-0.9523	1.0132	1.1715	-1.8898	1.4119	0.6556	-2.0861	1.5465	-1.0358	DTS
hyb48	PH207	PHG47	-1.6252	-1.2162	-3.3622	-0.9523	-1.6048	-4.1444	-1.8898	-1.0585	-3.7863	-2.0861	-0.9655	-2.85	DTS
hyb49	PH207	PHG84	-1.6252	2.7118	1.2869	-0.9523	2.0926	0.4894	-1.8898	3.537	1.7251	-2.0861	2.4452	1.6179	DTS
hyb50	PH207	PHJ40	-1.6252	-3.8452	-6.3097	-0.9523	-4.0888	-5.477	-1.8898	-4.1402	-7.574	-2.0861	-3.353	-5.8091	DTS
hyb51	PH207	PHZ51	-1.6252	0.4953	-0.5387	-0.9523	0.5864	0.5258	-1.8898	0.8655	-0.2749	-2.0861	-0.0212	-1.9907	DTS
hyb52	PHG35	PHG39	-0.8742	1.3351	0.378	1.3453	1.0132	1.3154	-2.2074	1.4119	-0.9073	-1.6908	1.5465	0.4485	DTS
hyb53	PHG35	PHG47	-0.8742	-1.2162	-1.0801	1.3453	-1.6048	1.2622	-2.2074	-1.0585	-2.5072	-1.6908	-0.9655	-1.9961	DTS
hyb54	PHG35	PHG84	-0.8742	2.7118	2.5067	1.3453	2.0926	4.3571	-2.2074	3.537	3.5704	-1.6908	2.4452	-0.0641	DTS
hyb55	PHG35	PHJ40	-0.8742	-3.8452	-4.948	1.3453	-4.0888	-3.782	-2.2074	-4.1402	-6.7876	-1.6908	-3.353	-4.0438	DTS
hyb56	PHG35	PHZ51	-0.8742	0.4953	-0.918	1.3453	0.5864	1.4807	-2.2074	0.8655	-2.453	-1.6908	-0.0212	-1.8579	DTS
hyb57	PHG39	PHG47	1.3351	-1.2162	-0.5576	1.0132	-1.6048	-0.9634	1.4119	-1.0585	-0.4274	1.5465	-0.9655	0.1564	DTS
hyb58	PHG39	PHG84	1.3351	2.7118	3.461	1.0132	2.0926	3.5727	1.4119	3.537	3.6556	1.5465	2.4452	3.1431	DTS
hyb59	PHG39	PHJ40	1.3351	-3.8452	-2.5003	1.0132	-4.0888	-2.8908	1.4119	-4.1402	-2.825	1.5465	-3.353	-2.1319	DTS
hyb60	PHG39	PHZ51	1.3351	0.4953	1.8408	1.0132	0.5864	1.3048	1.4119	0.8655	2.5704	1.5465	-0.0212	1.6134	DTS
hyb61	PHG47	PHG84	-1.2162	2.7118	1.3239	-1.6048	2.0926	1.216	-1.0585	3.537	2.3918	-0.9655	2.4452	0.1875	DTS
hyb62	PHG47	PHJ40	-1.2162	-3.8452	-5.213	-1.6048	-4.0888	-6.1125	-1.0585	-4.1402	-5.0963	-0.9655	-3.353	-4.6195	DTS
hyb63	PHG47	PHZ51	-1.2162	0.4953	-0.6062	-1.6048	0.5864	-0.1177	-1.0585	0.8655	-0.0963	-0.9655	-0.0212	-1.4541	DTS
hyb64	PHG84	PHJ40	2.7118	-3.8452	-1.2376	2.0926	-4.0888	-2.4103	3.537	-4.1402	-0.6389	2.4452	-3.353	-0.7552	DTS
hyb65	PHG84	PHZ51	2.7118	0.4953	4.0995	2.0926	0.5864	3.1322	3.537	0.8655	5.8417	2.4452	-0.0212	3.2771	DTS
hyb66	PHJ40	PHZ51	-3.8452	0.4953	-3.2153	-4.0888	0.5864	-3.5116	-4.1402	0.8655	-2.6082	-3.353	-0.0212	-3.8825	DTS
hyb1	B73	LH1	9.4287	-13.2964	-6.4809	9.6001	-11.9279	-5.5697	10.6337	-14.7997	-6.3264	8.0038	-13.1273	-6.5929	EHT
hyb2	B73	LH123HT	9.4287	9.9757	27.2061	9.6001	8.364	26.6859	10.6337	10.8969	27.3522	8.0038	11.0252	28.5262	EHT
hyb3	B73	LH82	9.4287	-12.7986	-2.627	9.6001	-11.9561	-6.6453	10.6337	-13.3092	-0.866	8.0038	-12.9989	-1.3026	EHT
hyb4	B73	MO17	9.4287	7.3303	18.2451	9.6001	8.4689	23.4536	10.6337	9.0113	17.0069	8.0038	4.6815	14.0463	EHT
hyb5	B73	PH207	9.4287	-6.7064	0.5522	9.6001	-8.8067	-4.9773	10.6337	-5.5632	5.5704	8.0038	-5.6298	1.2568	EHT
hyb6	B73	PHG35	9.4287	-1.1728	9.9365	9.6001	0.5246	11.3567	10.6337	-1.0186	15.1329	8.0038	-2.9876	1.8441	EHT
hyb7	B73	PHG39	9.4287	5.8078	10.5416	9.6001	4.4593	14.5959	10.6337	5.2772	12.4673	8.0038	8.3527	6.4355	EHT
hyb8	B73	PHG47	9.4287	-6.0249	0.2034	9.6001	-8.209	2.4145	10.6337	-6.8261	-3.1082	8.0038	-3.296	1.5204	EHT
hyb9	B73	PHG84	9.4287	0.8212	13.8359	9.6001	2.2319	14.0548	10.6337	0.4501	15.878	8.0038	-0.4244	10.4112	EHT
hyb10	B73	PHJ40	9.4287	-4.5126	-0.6119	9.6001	-5.041	-3.0371	10.6337	-5.3278	0.6855	8.0038	-3.5687	1.2256	EHT
hyb11	B73	PHZ51	9.4287	11.148	23.4858	9.6001	12.2918	23.6694	10.6337	10.5753	22.5447	8.0038	9.9693	22.6673	EHT
hyb12	LH1	LH123HT	-13.2964	9.9757	-3.4534	-11.9279	8.364	-2.0663	-14.7997	10.8969	-9.122	-13.1273	11.0252	0.5176	EHT
hyb13	LH1	LH82	-13.2964	-12.7986	-26.2158	-11.9279	-11.9561	-22.3702	-14.7997	-13.3092	-27.6478	-13.1273	-12.9989	-28.339	EHT
hyb14	LH1	MO17	-13.2964	7.3303	-0.1773	-11.9279	8.4689	7.4634	-14.7997	9.0113	-4.4296	-13.1273	4.6815	-3.1132	EHT
hyb15	LH1	PH207	-13.2964	-6.7064	-25.6725	-11.9279	-8.8067	-27.4545	-14.7997	-5.5632	-27.5327	-13.1273	-5.6298	-23.2713	EHT
hyb16	LH1	PHG35	-13.2964	-1.1728	-15.6767	-11.9279	0.5246	-10.3261	-14.7997	-1.0186	-15.7221	-13.1273	-2.9876	-19.0276	EHT
hyb17	LH1	PHG39	-13.2964	5.8078	-10.1573	-11.9279	4.4593	-8.89	-14.7997	5.2772	-12.6937	-13.1273	8.3527	-8.3771	EHT
hyb18	LH1	PHG47	-13.2964	-6.0249	-19.6	-11.9279	-8.209	-26.1488	-14.7997	-6.8261	-19.4296	-13.1273	-3.296	-13.9387	EHT
hyb19	LH1	PHG84	-13.2964	0.8212	-14.1413	-11.9279	2.2319	-15.9893	-14.7997	0.4501	-14.3604	-13.1273	-0.4244	-13.1488	EHT
hyb20	LH1	PHJ40	-13.2964	-4.5126	-18.3078	-11.9279	-5.041	-21.088	-14.7997	-5.3278	-15.866	-13.1273	-3.5687	-18.947	EHT
hyb21	LH1	PHZ51	-13.2964	11.148	6.9185	-11.9279	12.2918	13.1608	-14.7997	10.5753	5.1329	-13.1273	9.9693	2.9654	EHT
hyb22	LH123HT	LH82	9.9757	-12.7986	-6.5394	8.364	-11.9561	-10.4771	10.8969	-13.3092	-7.3888	11.0252	-12.9989	-1.3578	EHT
hyb23	LH123HT	MO17	9.9757	7.3303	15.2051	8.364	8.4689	12.8701	10.8969	9.0113	17.1024	11.0252	4.6815	15.2465	EHT
hyb24	LH123HT	PH207	9.9757	-6.7064	0.1717	8.364	-8.8067	2.2594	10.8969	-5.5632	0.8006	11.0252	-5.6298	-4.7715	EHT
hyb25	LH123HT	PHG35	9.9757	-1.1728	12.7668	8.364	0.5246	19.7814	10.8969	-1.0186	8.9613	11.0252	-2.9876	12.1224	EHT
hyb26	LH123HT	PHG39	9.9757	5.8078	20.0214	8.364	4.4593	9.8647	10.8969	5.2772	18.6736	11.0252	8.3527	33.8377	EHT
hyb27	LH123HT	PHG47	9.9757	-6.0249	5.7421	8.364	-8.209	5.5848	10.8969	-6.8261	5.2251	11.0252	-3.296	7.6317	EHT
hyb28	LH123HT	PHG84	9.9757	0.8212	7.8446	8.364	2.2319	9.4268	10.8969	0.4501	11.7996	11.0252	-0.4244	2.9603	EHT
hyb29	LH123HT	PHJ40	9.9757	-4.5126	-1.0246	8.364	-5.041	-9.933	10.8969	-5.3278	5.3402	11.0252	-3.5687	1.3531	EHT
hyb30	LH123HT	PHZ51	9.9757	11.148	21.8166	8.364	12.2918	19.6434	10.8969	10.5753	30.2251	11.0252	9.9693	14.186	EHT
hyb31	LH82	MO17	-12.7986	7.3303	-5.1837	-11.9561	8.4689	-2.5228	-13.3092	9.0113	-4.7749	-12.9989	4.6815	-7.7119	EHT
hyb32	LH82	PH207	-12.7986	-6.7064	-19.7062	-11.9561	-8.8067	-15.9883	-13.3092	-5.5632	-19.6598	-12.9989	-5.6298	-21.5219	EHT
hyb33	LH82	PHG35	-12.7986	-1.1728	-17.2932	-11.9561	0.5246	-19.9915	-13.3092	-1.0186	-15.7222	-12.9989	-2.9876	-17.0536	EHT
hyb34	LH82	PHG39	-12.7986	5.8078	-10.4409	-11.9561	4.4593	-3.9354	-13.3092	5.2772	-12.6478	-12.9989	8.3527	-13.2443	EHT
hyb35	LH82	PHG47	-12.7986	-6.0249	-19.7313	-11.9561	-8.209	-18.4598	-13.3092	-6.8261	-24.372	-12.9989	-3.296	-17.5309	EHT
hyb36	LH82	PHG84	-12.7986	0.8212	-7.1261	-11.9561	2.2319	-9.3847	-13.3092	0.4501	-4.6598	-12.9989	-0.4244	-8.816	EHT
hyb37	LH82	PHJ40	-12.7986	-4.5126	-15.0547	-11.9561	-5.041	-14.9356	-13.3092	-5.3278	-16.2309	-12.9989	-3.5687	-12.8601	EHT
hyb38	LH82	PHZ51	-12.7986	11.148	1.9326	-11.9561	12.2918	5.1494	-13.3092	10.5753	0.878	-12.9989	9.9693	-0.2511	EHT
hyb39	MO17	PH207	7.3303	-6.7064	5.7352	8.4689	-8.8067	9.2207	9.0113	-5.5632	10.1329	4.6815	-5.6298	-0.0747	EHT
hyb40	MO17	PHG35	7.3303	-1.1728	8.7854	8.4689	0.5246	15.9764	9.0113	-1.0186	15.6396	4.6815	-2.9876	-5.0676	EHT
hyb41	MO17	PHG39	7.3303	5.8078	10.1505	8.4689	4.4593	8.3513	9.0113	5.2772	8.9038	4.6815	8.3527	13.0291	EHT
hyb42	MO17	PHG47	7.3303	-6.0249	-3.6007	8.4689	-8.209	-9.0511	9.0113	-6.8261	-2.6478	4.6815	-3.296	0.6342	EHT
hyb43	MO17	PHG84	7.3303	0.8212	9.5063	8.4689	2.2319	9.8751	9.0113	0.4501	8.4663	4.6815	-0.4244	11.7112	EHT
hyb44	MO17	PHJ40	7.3303	-4.5126	4.3494	8.4689	-5.041	0.9676	9.0113	-5.3278	5.4357	4.6815	-3.5687	6.7882	EHT
hyb45	MO17	PHZ51	7.3303	11.148	10.2872	8.4689	12.2918	8.085	9.0113	10.5753	19.2779	4.6815	9.9693	1.3274	EHT
hyb46	PH207	PHG35	-6.7064	-1.1728	-8.6005	-8.8067	0.5246	-7.9915	-5.5632	-1.0186	-7.3659	-5.6298	-2.9876	-9.8507	EHT
hyb47	PH207	PHG39	-6.7064	5.8078	-4.5167	-8.8067	4.4593	-18.5052	-5.5632	5.2772	2.2371	-5.6298	8.3527	3.2197	EHT
hyb48	PH207	PHG47	-6.7064	-6.0249	-11.3861	-8.8067	-8.209	-21.1275	-5.5632	-6.8261	-5.7221	-5.6298	-3.296	-7.3502	EHT
hyb49	PH207	PHG84	-6.7064	0.8212	-5.21	-8.8067	2.2319	-8.6494	-5.5632	0.4501	-7.3659	-5.6298	-0.4244	0.3991	EHT
hyb50	PH207	PHJ40	-6.7064	-4.5126	-2.4792	-8.8067	-5.041	-2.2818	-5.5632	-5.3278	-2.6937	-5.6298	-3.5687	-3.8323	EHT
hyb51	PH207	PHZ51	-6.7064	11.148	4.0486	-8.8067	12.2918	7.4282	-5.5632	10.5753	-4.0325	-5.6298	9.9693	9.4991	EHT
hyb52	PHG35	PHG39	-1.1728	5.8078	5.3147	0.5246	4.4593	13.6837	-1.0186	5.2772	0.6396	-2.9876	8.3527	0.9413	EHT
hyb53	PHG35	PHG47	-1.1728	-6.0249	-5.5085	0.5246	-8.209	-14.0652	-1.0186	-6.8261	-4.1994	-2.9876	-3.296	2.5163	EHT
hyb54	PHG35	PHG84	-1.1728	0.8212	-2.7822	0.5246	2.2319	-3.0679	-1.0186	0.4501	-2.7053	-2.9876	-0.4244	-3.4321	EHT
hyb55	PHG35	PHJ40	-1.1728	-4.5126	-2.5594	0.5246	-5.041	-5.572	-1.0186	-5.3278	-4.122	-2.9876	-3.5687	1.5417	EHT
hyb56	PHG35	PHZ51	-1.1728	11.148	3.8891	0.5246	12.2918	5.4623	-1.0186	10.5753	-0.7221	-2.9876	9.9693	5.5902	EHT
hyb57	PHG39	PHG47	5.8078	-6.0249	0.4404	4.4593	-8.209	-4.6299	5.2772	-6.8261	0.4357	8.3527	-3.296	6.0792	EHT
hyb58	PHG39	PHG84	5.8078	0.8212	9.1929	4.4593	2.2319	9.8073	5.2772	0.4501	7.2371	8.3527	-0.4244	12.119	EHT
hyb59	PHG39	PHJ40	5.8078	-4.5126	4.9072	4.4593	-5.041	7.5189	5.2772	-5.3278	1.8918	8.3527	-3.5687	4.8413	EHT
hyb60	PHG39	PHZ51	5.8078	11.148	22.6245	4.4593	12.2918	16.7316	5.2772	10.5753	25.628	8.3527	9.9693	24.6459	EHT
hyb61	PHG47	PHG84	-6.0249	0.8212	-3.0953	-8.209	2.2319	5.5368	-6.8261	0.4501	-5.6992	-3.296	-0.4244	-10.6296	EHT
hyb62	PHG47	PHJ40	-6.0249	-4.5126	-8.6829	-8.209	-5.041	-6.8142	-6.8261	-5.3278	-11.0387	-3.296	-3.5687	-10.4227	EHT
hyb63	PHG47	PHZ51	-6.0249	11.148	4.9697	-8.209	12.2918	4.6711	-6.8261	10.5753	2.2947	-3.296	9.9693	8.5299	EHT
hyb64	PHG84	PHJ40	0.8212	-4.5126	-8.4914	2.2319	-5.041	-1.7209	0.4501	-5.3278	-12.6478	-0.4244	-3.5687	-10.8626	EHT
hyb65	PHG84	PHZ51	0.8212	11.148	8.6784	2.2319	12.2918	12.4305	0.4501	10.5753	8.5585	-0.4244	9.9693	5.0447	EHT
hyb66	PHJ40	PHZ51	-4.5126	11.148	2.8291	-5.041	12.2918	6.486	-5.3278	10.5753	-4.0325	-3.5687	9.9693	5.4879	EHT
hyb1	B73	LH1	10.8959	-15.6297	-13.4259	12.5697	-12.8215	-5.037	10.4645	-17.5955	-14.6104	9.6151	-16.6863	-19.0471	PHT
hyb2	B73	LH123HT	10.8959	19.3233	44.3916	12.5697	19.9163	38.3641	10.4645	21.8437	50.522	9.6151	15.7293	42.8405	PHT
hyb3	B73	LH82	10.8959	-27.2254	-12.3852	12.5697	-25.1518	-21.1868	10.4645	-28.9337	-10.0539	9.6151	-26.9146	-8.7449	PHT
hyb4	B73	MO17	10.8959	4.5981	20.0365	12.5697	1.9232	31.3429	10.4645	9.2477	17.1297	9.6151	2.4579	13.6769	PHT
hyb5	B73	PH207	10.8959	-10.758	-7.1504	12.5697	-8.1404	-18.7044	10.4645	-13.1046	6.2001	9.6151	-11.0996	-8.7652	PHT
hyb6	B73	PHG35	10.8959	-2.8018	7.2103	12.5697	-4.0441	1.8634	10.4645	-4.4363	3.7793	9.6151	0.3669	15.2735	PHT
hyb7	B73	PHG39	10.8959	12.9849	16.3197	12.5697	9.861	21.5081	10.4645	16.8463	13.0975	9.6151	13.4254	16.5041	PHT
hyb8	B73	PHG47	10.8959	-5.3717	4.1406	12.5697	-5.387	11.0879	10.4645	-7.0457	0.7775	9.6151	-3.6383	1.2599	PHT
hyb9	B73	PHG84	10.8959	8.8563	25.4451	12.5697	10.2566	42.4696	10.4645	8.5391	21.2222	9.6151	7.2547	15.3046	PHT
hyb10	B73	PHJ40	10.8959	-15.7149	-9.9848	12.5697	-17.0088	-11.6456	10.4645	-19.0641	-14.2018	9.6151	-11.439	-6.5325	PHT
hyb11	B73	PHZ51	10.8959	20.8431	34.3611	12.5697	18.0269	35.6348	10.4645	23.2387	30.7825	9.6151	20.9284	34.3817	PHT
hyb12	LH1	LH123HT	-15.6297	19.3233	11.4991	-12.8215	19.9163	13.9699	-17.5955	21.8437	9.3775	-16.6863	15.7293	10.9798	PHT
hyb13	LH1	LH82	-15.6297	-27.2254	-47.7584	-12.8215	-25.1518	-53.6118	-17.5955	-28.9337	-45.8084	-16.6863	-26.9146	-44.2997	PHT
hyb14	LH1	MO17	-15.6297	4.5981	-2.0349	-12.8215	1.9232	-1.7373	-17.5955	9.2477	-5.3401	-16.6863	2.4579	0.7906	PHT
hyb15	LH1	PH207	-15.6297	-10.758	-41.7362	-12.8215	-8.1404	-40.8598	-17.5955	-13.1046	-45.2561	-16.6863	-11.0996	-40.0462	PHT
hyb16	LH1	PHG35	-15.6297	-2.8018	-19.7505	-12.8215	-4.0441	-14.906	-17.5955	-4.4363	-28.6594	-16.6863	0.3669	-14.9619	PHT
hyb17	LH1	PHG39	-15.6297	12.9849	-12.8322	-12.8215	9.861	-6.5593	-17.5955	16.8463	-11.1982	-16.6863	13.4254	-19.5365	PHT
hyb18	LH1	PHG47	-15.6297	-5.3717	-25.9473	-12.8215	-5.387	-23.6077	-17.5955	-7.0457	-23.5383	-16.6863	-3.6383	-28.5437	PHT
hyb19	LH1	PHG84	-15.6297	8.8563	-5.5398	-12.8215	10.2566	-11.5139	-17.5955	8.5391	-4.8639	-16.6863	7.2547	-2.4369	PHT
hyb20	LH1	PHJ40	-15.6297	-15.7149	-17.7129	-12.8215	-17.0088	-1.3575	-17.5955	-19.0641	-28.4607	-16.6863	-11.439	-25.8821	PHT
hyb21	LH1	PHZ51	-15.6297	20.8431	18.942	-12.8215	18.0269	17.0049	-17.5955	23.2387	22.4026	-16.6863	20.9284	16.1208	PHT
hyb22	LH123HT	LH82	19.3233	-27.2254	-9.2456	19.9163	-25.1518	-8.0575	21.8437	-28.9337	-14.1194	15.7293	-26.9146	-5.5832	PHT
hyb23	LH123HT	MO17	19.3233	4.5981	20.2887	19.9163	1.9232	11.7407	21.8437	9.2477	26.4156	15.7293	2.4579	18.3141	PHT
hyb24	LH123HT	PH207	19.3233	-10.758	6.8642	19.9163	-8.1404	18.9589	21.8437	-13.1046	1.6925	15.7293	-11.0996	-1.4416	PHT
hyb25	LH123HT	PHG35	19.3233	-2.8018	24.4783	19.9163	-4.0441	32.1539	21.8437	-4.4363	22.2433	15.7293	0.3669	23.0745	PHT
hyb26	LH123HT	PHG39	19.3233	12.9849	41.4595	19.9163	9.861	33.946	21.8437	16.8463	50.1737	15.7293	13.4254	41.0752	PHT
hyb27	LH123HT	PHG47	19.3233	-5.3717	14.5267	19.9163	-5.387	9.1534	21.8437	-7.0457	20.5198	15.7293	-3.6383	12.7638	PHT
hyb28	LH123HT	PHG84	19.3233	8.8563	20.9786	19.9163	10.2566	26.3757	21.8437	8.5391	18.8868	15.7293	7.2547	16.7973	PHT
hyb29	LH123HT	PHJ40	19.3233	-15.7149	-10.4961	19.9163	-17.0088	-9.4631	21.8437	-19.0641	-7.6125	15.7293	-11.439	-14.5252	PHT
hyb30	LH123HT	PHZ51	19.3233	20.8431	28.4885	19.9163	18.0269	32.0205	21.8437	23.2387	40.3378	15.7293	20.9284	12.9983	PHT
hyb31	LH82	MO17	-27.2254	4.5981	-25.1447	-25.1518	1.9232	-22.2565	-28.9337	9.2477	-21.1424	-26.9146	2.4579	-29.3133	PHT
hyb32	LH82	PH207	-27.2254	-10.758	-38.6816	-25.1518	-8.1404	-20.9143	-28.9337	-13.1046	-47.9258	-26.9146	-11.0996	-43.8882	PHT
hyb33	LH82	PHG35	-27.2254	-2.8018	-30.0345	-25.1518	-4.0441	-23.1507	-28.9337	-4.4363	-35.9156	-26.9146	0.3669	-31.3549	PHT
hyb34	LH82	PHG39	-27.2254	12.9849	-14.3113	-25.1518	9.861	-12.3182	-28.9337	16.8463	-14.4356	-26.9146	13.4254	-14.4775	PHT
hyb35	LH82	PHG47	-27.2254	-5.3717	-33.8031	-25.1518	-5.387	-34.6491	-28.9337	-7.0457	-39.5025	-26.9146	-3.6383	-25.4432	PHT
hyb36	LH82	PHG84	-27.2254	8.8563	-16.621	-25.1518	10.2566	-9.7586	-28.9337	8.5391	-13.0522	-26.9146	7.2547	-28.7013	PHT
hyb37	LH82	PHJ40	-27.2254	-15.7149	-37.9172	-25.1518	-17.0088	-39.2139	-28.9337	-19.0641	-39.9572	-26.9146	-11.439	-32.8437	PHT
hyb38	LH82	PHZ51	-27.2254	20.8431	-6.3511	-25.1518	18.0269	-6.4008	-28.9337	23.2387	-7.4244	-26.9146	20.9284	-4.4959	PHT
hyb39	MO17	PH207	4.5981	-10.758	0.7109	1.9232	-8.1404	11.0939	9.2477	-13.1046	-2.8002	2.4579	-11.0996	-7.1953	PHT
hyb40	MO17	PHG35	4.5981	-2.8018	4.0262	1.9232	-4.0441	0.2737	9.2477	-4.4363	10.4967	2.4579	0.3669	0.4981	PHT
hyb41	MO17	PHG39	4.5981	12.9849	20.362	1.9232	9.861	9.455	9.2477	16.8463	36.6398	2.4579	13.4254	16.6771	PHT
hyb42	MO17	PHG47	4.5981	-5.3717	-4.5082	1.9232	-5.387	-13.3914	9.2477	-7.0457	-0.8124	2.4579	-3.6383	-0.8583	PHT
hyb43	MO17	PHG84	4.5981	8.8563	13.257	1.9232	10.2566	11.7695	9.2477	8.5391	19.0733	2.4579	7.2547	9.7649	PHT
hyb44	MO17	PHJ40	4.5981	-15.7149	-19.2858	1.9232	-17.0088	-22.2259	9.2477	-19.0641	-18.2662	2.4579	-11.439	-15.2625	PHT
hyb45	MO17	PHZ51	4.5981	20.8431	18.2731	1.9232	18.0269	3.1673	9.2477	23.2387	31.0834	2.4579	20.9284	17.487	PHT
hyb46	PH207	PHG35	-10.758	-2.8018	-13.1414	-8.1404	-4.0441	-12.7968	-13.1046	-4.4363	-13.5377	-11.0996	0.3669	-12.3204	PHT
hyb47	PH207	PHG39	-10.758	12.9849	-1.2168	-8.1404	9.861	-14.4479	-13.1046	16.8463	6.4109	-11.0996	13.4254	4.8523	PHT
hyb48	PH207	PHG47	-10.758	-5.3717	-15.5022	-8.1404	-5.387	-20.4429	-13.1046	-7.0457	-13.8883	-11.0996	-3.6383	-14.0139	PHT
hyb49	PH207	PHG84	-10.758	8.8563	6.9191	-8.1404	10.2566	14.608	-13.1046	8.5391	-0.4938	-11.0996	7.2547	5.5225	PHT
hyb50	PH207	PHJ40	-10.758	-15.7149	-18.3257	-8.1404	-17.0088	-18.4129	-13.1046	-19.0641	-21.2723	-11.0996	-11.439	-15.832	PHT
hyb51	PH207	PHZ51	-10.758	20.8431	13.6797	-8.1404	18.0269	20.5138	-13.1046	23.2387	-0.1755	-11.0996	20.9284	22.1319	PHT
hyb52	PHG35	PHG39	-2.8018	12.9849	8.1531	-4.0441	9.861	10.4144	-4.4363	16.8463	5.1785	0.3669	13.4254	9.7344	PHT
hyb53	PHG35	PHG47	-2.8018	-5.3717	-6.4333	-4.0441	-5.387	-2.6363	-4.4363	-7.0457	-13.4427	0.3669	-3.6383	-1.0776	PHT
hyb54	PHG35	PHG84	-2.8018	8.8563	1.8964	-4.0441	10.2566	-13.2022	-4.4363	8.5391	7.1081	0.3669	7.2547	9.9719	PHT
hyb55	PHG35	PHJ40	-2.8018	-15.7149	-19.3775	-4.0441	-17.0088	-27.0485	-4.4363	-19.0641	-21.0339	0.3669	-11.439	-11.3937	PHT
hyb56	PHG35	PHZ51	-2.8018	20.8431	14.9548	-4.0441	18.0269	8.594	-4.4363	23.2387	19.4207	0.3669	20.9284	16.2251	PHT
hyb57	PHG39	PHG47	12.9849	-5.3717	6.5892	9.861	-5.387	10.3715	16.8463	-7.0457	5.118	13.4254	-3.6383	4.664	PHT
hyb58	PHG39	PHG84	12.9849	8.8563	24.0546	9.861	10.2566	21.861	16.8463	8.5391	31.382	13.4254	7.2547	20.8756	PHT
hyb59	PHG39	PHJ40	12.9849	-15.7149	0.9046	9.861	-17.0088	-5.9655	16.8463	-19.0641	-2.7339	13.4254	-11.439	12.9772	PHT
hyb60	PHG39	PHZ51	12.9849	20.8431	40.3668	9.861	18.0269	30.3453	16.8463	23.2387	48.8302	13.4254	20.9284	40.9081	PHT
hyb61	PHG47	PHG84	-5.3717	8.8563	4.4271	-5.387	10.2566	8.4074	-7.0457	8.5391	-1.8665	-3.6383	7.2547	4.1171	PHT
hyb62	PHG47	PHJ40	-5.3717	-15.7149	-17.9958	-5.387	-17.0088	-21.9316	-7.0457	-19.0641	-22.5787	-3.6383	-11.439	-11.247	PHT
hyb63	PHG47	PHZ51	-5.3717	20.8431	20.7895	-5.387	18.0269	23.7684	-7.0457	23.2387	18.7567	-3.6383	20.9284	21.9965	PHT
hyb64	PHG84	PHJ40	8.8563	-15.7149	-9.0693	10.2566	-17.0088	-8.4472	8.5391	-19.0641	-17.4507	7.2547	-11.439	-2.0242	PHT
hyb65	PHG84	PHZ51	8.8563	20.8431	22.8152	10.2566	18.0269	19.9969	8.5391	23.2387	25.4463	7.2547	20.9284	23.3553	PHT
hyb66	PHJ40	PHZ51	-15.7149	20.8431	2.1112	-17.0088	18.0269	-4.3759	-19.0641	23.2387	2.9267	-11.439	20.9284	8.1754	PHT
hyb1	B73	LH1	-0.0095	0.6119	1.6136	-0.5394	0.3809	0.6709	-0.065	0.3748	1.0895	0.5478	1.1631	3.1818	TW
hyb2	B73	LH123HT	-0.0095	0.0924	0.4379	-0.5394	-0.2317	-0.1079	-0.065	-0.1188	-0.0548	0.5478	0.6442	1.6434	TW
hyb3	B73	LH82	-0.0095	-0.0598	-0.7246	-0.5394	-0.0054	-0.5454	-0.065	-0.0946	-0.3333	0.5478	-0.0794	-1.2312	TW
hyb4	B73	MO17	-0.0095	-0.6382	-1.8161	-0.5394	-0.3578	-1.8752	-0.065	-0.6339	-2.7408	0.5478	-0.8762	-0.9774	TW
hyb5	B73	PH207	-0.0095	-0.7351	-0.4364	-0.5394	-0.1058	-0.6026	-0.065	-0.664	0.2359	0.5478	-1.4581	-0.7677	TW
hyb6	B73	PHG35	-0.0095	-0.5854	0.0657	-0.5394	-0.931	-1.5316	-0.065	0.115	1.7067	0.5478	-0.9103	0.1103	TW
hyb7	B73	PHG39	-0.0095	1.3544	2.1567	-0.5394	1.7838	2.271	-0.065	0.9445	1.2811	0.5478	1.3307	2.6812	TW
hyb8	B73	PHG47	-0.0095	-1.2824	-2.4485	-0.5394	-1.7216	-1.8463	-0.065	-0.9039	-2.5346	0.5478	-1.302	-3.2726	TW
hyb9	B73	PHG84	-0.0095	0.6322	1.3042	-0.5394	0.2796	-0.4978	-0.065	0.4581	1.194	0.5478	1.135	3.1085	TW
hyb10	B73	PHJ40	-0.0095	0.7967	0.1713	-0.5394	1.399	-1.2978	-0.065	0.6899	0.0954	0.5478	0.3413	1.5515	TW
hyb11	B73	PHZ51	-0.0095	-0.1772	-0.4192	-0.5394	0.0495	-0.031	-0.065	-0.1019	-0.5887	0.5478	-0.5362	-0.5499	TW
hyb12	LH1	LH123HT	0.6119	0.0924	0.5149	0.3809	-0.2317	-0.6439	0.3748	-0.1188	-0.0535	1.1631	0.6442	2.4036	TW
hyb13	LH1	LH82	0.6119	-0.0598	0.6812	0.3809	-0.0054	0.5536	0.3748	-0.0946	0.5255	1.1631	-0.0794	1.0057	TW
hyb14	LH1	MO17	0.6119	-0.6382	0.5766	0.3809	-0.3578	-0.1085	0.3748	-0.6339	0.501	1.1631	-0.8762	1.4038	TW
hyb15	LH1	PH207	0.6119	-0.7351	0.2403	0.3809	-0.1058	1.3688	0.3748	-0.664	0.1167	1.1631	-1.4581	-0.7728	TW
hyb16	LH1	PHG35	0.6119	-0.5854	-0.043	0.3809	-0.931	-0.3904	0.3748	0.115	0.5143	1.1631	-0.9103	-0.1851	TW
hyb17	LH1	PHG39	0.6119	1.3544	1.2594	0.3809	1.7838	2.0659	0.3748	0.9445	1.1127	1.1631	1.3307	0.5932	TW
hyb18	LH1	PHG47	0.6119	-1.2824	-0.9622	0.3809	-1.7216	-1.8747	0.3748	-0.9039	-0.6118	1.1631	-1.302	-0.1079	TW
hyb19	LH1	PHG84	0.6119	0.6322	1.1895	0.3809	0.2796	0.5323	0.3748	0.4581	0.1689	1.1631	1.135	2.9289	TW
hyb20	LH1	PHJ40	0.6119	0.7967	0.5089	0.3809	1.399	0.6646	0.3748	0.6899	0.0699	1.1631	0.3413	0.8351	TW
hyb21	LH1	PHZ51	0.6119	-0.1772	0.5394	0.3809	0.0495	0.9702	0.3748	-0.1019	0.3145	1.1631	-0.5362	0.3446	TW
hyb22	LH123HT	LH82	0.0924	-0.0598	0.1339	-0.2317	-0.0054	0.0711	-0.1188	-0.0946	-0.594	0.6442	-0.0794	1.008	TW
hyb23	LH123HT	MO17	0.0924	-0.6382	-0.3383	-0.2317	-0.3578	-0.7792	-0.1188	-0.6339	-0.7654	0.6442	-0.8762	0.5336	TW
hyb24	LH123HT	PH207	0.0924	-0.7351	-1.4803	-0.2317	-0.1058	-0.7004	-0.1188	-0.664	-1.5732	0.6442	-1.4581	-2.0528	TW
hyb25	LH123HT	PHG35	0.0924	-0.5854	-1.6262	-0.2317	-0.931	-2.8342	-0.1188	0.115	-1.1808	0.6442	-0.9103	-0.8059	TW
hyb26	LH123HT	PHG39	0.0924	1.3544	1.6668	-0.2317	1.7838	1.006	-0.1188	0.9445	1.1259	0.6442	1.3307	2.6506	TW
hyb27	LH123HT	PHG47	0.0924	-1.2824	-0.0607	-0.2317	-1.7216	-0.4479	-0.1188	-0.9039	0.1709	0.6442	-1.302	-0.115	TW
hyb28	LH123HT	PHG84	0.0924	0.6322	-0.0237	-0.2317	0.2796	-0.6693	-0.1188	0.4581	0.2994	0.6442	1.135	0.3862	TW
hyb29	LH123HT	PHJ40	0.0924	0.7967	1.9379	-0.2317	1.399	2.7627	-0.1188	0.6899	1.8014	0.6442	0.3413	1.2501	TW
hyb30	LH123HT	PHZ51	0.0924	-0.1772	-0.2387	-0.2317	0.0495	0.0262	-0.1188	-0.1019	-0.3644	0.6442	-0.5362	-0.4601	TW
hyb31	LH82	MO17	-0.0598	-0.6382	-0.5071	-0.0054	-0.3578	-0.1324	-0.0946	-0.6339	0.0537	-0.0794	-0.8762	-1.3163	TW
hyb32	LH82	PH207	-0.0598	-0.7351	-1.2165	-0.0054	-0.1058	-0.3926	-0.0946	-0.664	-1.9641	-0.0794	-1.4581	-1.4722	TW
hyb33	LH82	PHG35	-0.0598	-0.5854	-0.4813	-0.0054	-0.931	-0.8409	-0.0946	0.115	0.3759	-0.0794	-0.9103	-0.8017	TW
hyb34	LH82	PHG39	-0.0598	1.3544	1.8043	-0.0054	1.7838	1.9786	-0.0946	0.9445	1.0511	-0.0794	1.3307	2.3619	TW
hyb35	LH82	PHG47	-0.0598	-1.2824	-0.7513	-0.0054	-1.7216	-1.1965	-0.0946	-0.9039	-0.7256	-0.0794	-1.302	-0.5251	TW
hyb36	LH82	PHG84	-0.0598	0.6322	0.1445	-0.0054	0.2796	0.0997	-0.0946	0.4581	-0.3769	-0.0794	1.135	0.7056	TW
hyb37	LH82	PHJ40	-0.0598	0.7967	0.6115	-0.0054	1.399	1.3056	-0.0946	0.6899	0.8647	-0.0794	0.3413	-0.3169	TW
hyb38	LH82	PHZ51	-0.0598	-0.1772	-0.2932	-0.0054	0.0495	-0.9547	-0.0946	-0.1019	0.1768	-0.0794	-0.5362	-0.2115	TW
hyb39	MO17	PH207	-0.6382	-0.7351	-1.3012	-0.3578	-0.1058	-1.331	-0.6339	-0.664	-0.5705	-0.8762	-1.4581	-1.7991	TW
hyb40	MO17	PHG35	-0.6382	-0.5854	-1.244	-0.3578	-0.931	-1.0533	-0.6339	0.115	-0.653	-0.8762	-0.9103	-1.9718	TW
hyb41	MO17	PHG39	-0.6382	1.3544	1.1164	-0.3578	1.7838	2.4701	-0.6339	0.9445	-0.0301	-0.8762	1.3307	1.0942	TW
hyb42	MO17	PHG47	-0.6382	-1.2824	-2.0295	-0.3578	-1.7216	-2.0955	-0.6339	-0.9039	-1.5461	-0.8762	-1.302	-2.5947	TW
hyb43	MO17	PHG84	-0.6382	0.6322	0.2807	-0.3578	0.2796	-0.2731	-0.6339	0.4581	0.6194	-0.8762	1.135	0.457	TW
hyb44	MO17	PHJ40	-0.6382	0.7967	-0.4259	-0.3578	1.399	1.3784	-0.6339	0.6899	-0.634	-0.8762	0.3413	-1.9234	TW
hyb45	MO17	PHZ51	-0.6382	-0.1772	-0.6933	-0.3578	0.0495	0.2215	-0.6339	-0.1019	-0.5731	-0.8762	-0.5362	-1.6681	TW
hyb46	PH207	PHG35	-0.7351	-0.5854	-1.8345	-0.1058	-0.931	-1.3781	-0.664	0.115	-1.56	-1.4581	-0.9103	-2.6148	TW
hyb47	PH207	PHG39	-0.7351	1.3544	0.9184	-0.1058	1.7838	2.3819	-0.664	0.9445	-0.0365	-1.4581	1.3307	0.4132	TW
hyb48	PH207	PHG47	-0.7351	-1.2824	-2.3021	-0.1058	-1.7216	-2.3705	-0.664	-0.9039	-1.7884	-1.4581	-1.302	-2.7622	TW
hyb49	PH207	PHG84	-0.7351	0.6322	0.8063	-0.1058	0.2796	0.8507	-0.664	0.4581	1.2236	-1.4581	1.135	0.2244	TW
hyb50	PH207	PHJ40	-0.7351	0.7967	-0.3439	-0.1058	1.399	1.4975	-0.664	0.6899	-0.6004	-1.4581	0.3413	-2.0241	TW
hyb51	PH207	PHZ51	-0.7351	-0.1772	-0.4006	-0.1058	0.0495	-0.3817	-0.664	-0.1019	-0.1232	-1.4581	-0.5362	-0.9534	TW
hyb52	PHG35	PHG39	-0.5854	1.3544	0.5462	-0.931	1.7838	1.4075	0.115	0.9445	0.6651	-0.9103	1.3307	-0.394	TW
hyb53	PHG35	PHG47	-0.5854	-1.2824	-1.6422	-0.931	-1.7216	-3.809	0.115	-0.9039	0.1353	-0.9103	-1.302	-1.3951	TW
hyb54	PHG35	PHG84	-0.5854	0.6322	0.808	-0.931	0.2796	1.2091	0.115	0.4581	0.0326	-0.9103	1.135	1.0497	TW
hyb55	PHG35	PHJ40	-0.5854	0.7967	0.9108	-0.931	1.399	1.9613	0.115	0.6899	1.3191	-0.9103	0.3413	-0.3564	TW
hyb56	PHG35	PHZ51	-0.5854	-0.1772	-1.3132	-0.931	0.0495	-2.0509	0.115	-0.1019	-0.2049	-0.9103	-0.5362	-1.7377	TW
hyb57	PHG39	PHG47	1.3544	-1.2824	0.824	1.7838	-1.7216	0.2795	0.9445	-0.9039	1.4952	1.3307	-1.302	0.7203	TW
hyb58	PHG39	PHG84	1.3544	0.6322	1.2824	1.7838	0.2796	1.3096	0.9445	0.4581	0.6936	1.3307	1.135	2.0893	TW
hyb59	PHG39	PHJ40	1.3544	0.7967	1.6177	1.7838	1.399	2.1566	0.9445	0.6899	1.803	1.3307	0.3413	0.9862	TW
hyb60	PHG39	PHZ51	1.3544	-0.1772	0.3519	1.7838	0.0495	0.5115	0.9445	-0.1019	0.2834	1.3307	-0.5362	0.1113	TW
hyb61	PHG47	PHG84	-1.2824	0.6322	-1.9786	-1.7216	0.2796	-2.3923	-0.9039	0.4581	-2.0574	-1.302	1.135	-1.6021	TW
hyb62	PHG47	PHJ40	-1.2824	0.7967	-0.506	-1.7216	1.399	-0.6057	-0.9039	0.6899	-0.7148	-1.302	0.3413	-0.1457	TW
hyb63	PHG47	PHZ51	-1.2824	-0.1772	-0.9664	-1.7216	0.0495	-0.8575	-0.9039	-0.1019	-0.8622	-1.302	-0.5362	-1.2198	TW
hyb64	PHG84	PHJ40	0.6322	0.7967	2.1661	0.2796	1.399	1.8765	0.4581	0.6899	2.3774	1.135	0.3413	2.2883	TW
hyb65	PHG84	PHZ51	0.6322	-0.1772	0.3426	0.2796	0.0495	0.7505	0.4581	-0.1019	0.406	1.135	-0.5362	-0.2855	TW
hyb66	PHJ40	PHZ51	0.7967	-0.1772	1.3187	1.399	0.0495	2.2905	0.6899	-0.1019	0.5168	0.3413	-0.5362	1.2683	TW
