# Supplementary material for: Incomplete dominance of deleterious alleles contributes substantially to trait variation and heterosis in maize
Source: PLoS Genet. 2017 Sep 27;13(9):e1007019. doi: 10.1371/journal.pgen.1007019 (PMC5633198; doi:10.1371/journal.pgen.1007019)
Supplement: S3 Table — (CSV) [file pgen.1007019.s017.csv]

Parent_genotype	Total_number_SNPs	missing_rate
B73	47163	0.003424602
LH1	836572	0.060745212
MO17	1102440	0.080050433
PHG35	904282	0.065661774
PHG47	1035024	0.075155219
PHJ40	901406	0.065452942
LH123HT	1380644	0.100251397
LH82	1087251	0.078947529
PH207	1314845	0.095473597
PHG39	1006795	0.073105453
PHG84	946715	0.068742921
PHZ51	1045249	0.075897677
