# Supplementary material for: Incomplete dominance of deleterious alleles contributes substantially to trait variation and heterosis in maize
Source: PLoS Genet. 2017 Sep 27;13(9):e1007019. doi: 10.1371/journal.pgen.1007019 (PMC5633198; doi:10.1371/journal.pgen.1007019)
Supplement: S4 Table — (XLSX) [file pgen.1007019.s018.xlsx]

## Sheet: count by effect
Type	Count	Percent
3_prime_UTR_variant	45248	0.0481038
5_prime_UTR_premature_start_codon_gain_variant	4016	0.00426947
5_prime_UTR_variant	27442	0.029174
downstream_gene_variant	233625	0.24837
initiator_codon_variant	9	9.57e-06
intergenic_region	123779	0.131591
intron_variant	187785	0.199637
missense_variant	64529	0.0686017
non_coding_transcript_exon_variant	60	6.379e-05
splice_acceptor_variant	199	0.00021156
splice_donor_variant	198	0.0002105
splice_region_variant	10945	0.0116358
start_lost	96	0.00010206
stop_gained	602	0.00063999
stop_lost	149	0.0001584
stop_retained_variant	133	0.00014139
synonymous_variant	64439	0.068506
upstream_gene_variant	177379	0.188574
		1
synonymous_variant	65376	0.138213
non-genic		0.568535
UTR		0.0815472

## Sheet: count by genomic region
Type	Count	Percent
DOWNSTREAM	233625	0.251219
EXON	128820	0.138521
INTERGENIC	123779	0.133101
INTRON	179401	0.192912
SPLICE_SITE_ACCEPTOR	199	0.00021399
SPLICE_SITE_DONOR	198	0.00021291
SPLICE_SITE_REGION	9857	0.0105993
UPSTREAM	177379	0.190737
UTR_3_PRIME	45248	0.0486557
UTR_5_PRIME	31458	0.0338271
		1
