# Supplementary material for: Incomplete dominance of deleterious alleles contributes substantially to trait variation and heterosis in maize
Source: PLoS Genet. 2017 Sep 27;13(9):e1007019. doi: 10.1371/journal.pgen.1007019 (PMC5633198; doi:10.1371/journal.pgen.1007019)
Supplement: S5 Table — (CSV) [file pgen.1007019.s019.csv]

parent	total_SNPs	beneficial	deleterious
B73	339504	294166	45338
LH1	331949	190367	141582
MO17	325700	172855	152845
PHG35	329354	196549	132805
PHG47	328590	180384	148206
PHJ40	331550	185429	146121
LH123HT	314513	158104	156409
LH82	320580	170128	150452
PH207	317934	167319	150615
PHG39	326035	187132	138903
PHG84	330860	180711	150149
PHZ51	327520	176634	150886
