# Supplementary material for: Incomplete dominance of deleterious alleles contributes substantially to trait variation and heterosis in maize
Source: PLoS Genet. 2017 Sep 27;13(9):e1007019. doi: 10.1371/journal.pgen.1007019 (PMC5633198; doi:10.1371/journal.pgen.1007019)
Supplement: S6 Table — (CSV) [file pgen.1007019.s020.csv]

Parent1	Parent2	Complementary_GERP-SNP	Deleterious_Genetic_Load
B73	LH1	319990	21198
B73	LH123HT	319706	18866
B73	LH82	320295	19238
B73	MO17	321509	18479
B73	PH207	319854	18918
B73	PHG35	318348	22553
B73	PHG39	318242	21896
B73	PHG47	321358	19344
B73	PHG84	321927	18885
B73	PHJ40	321239	19811
B73	PHZ51	321267	18863
LH1	LH123HT	274580	53874
LH1	LH82	268659	61163
LH1	MO17	282305	50507
LH1	PH207	264412	64399
LH1	PHG35	279007	54945
LH1	PHG39	262561	69238
LH1	PHG47	278980	54516
LH1	PHG84	278318	56146
LH1	PHJ40	274598	59787
LH1	PHZ51	280420	52911
LH123HT	LH82	270401	53109
LH123HT	MO17	262655	61541
LH123HT	PH207	271294	51508
LH123HT	PHG35	277598	50150
LH123HT	PHG39	274435	51927
LH123HT	PHG47	250845	73924
LH123HT	PHG84	273170	53829
LH123HT	PHJ40	266362	60608
LH123HT	PHZ51	271681	54098
LH82	MO17	271802	55723
LH82	PH207	256221	67249
LH82	PHG35	282579	47487
LH82	PHG39	279277	49463
LH82	PHG47	271430	57081
LH82	PHG84	271620	57740
LH82	PHJ40	275385	54484
LH82	PHZ51	275075	53479
MO17	PH207	273713	52997
MO17	PHG35	284575	47247
MO17	PHG39	281104	49471
MO17	PHG47	273500	56991
MO17	PHG84	271373	59656
MO17	PHJ40	261924	69034
MO17	PHZ51	264056	65549
PH207	PHG35	281772	47219
PH207	PHG39	278763	49158
PH207	PHG47	273337	54549
PH207	PHG84	270579	57415
PH207	PHJ40	279181	50102
PH207	PHZ51	273422	53989
PHG35	PHG39	267005	64072
PHG35	PHG47	280389	52259
PHG35	PHG84	284381	49160
PHG35	PHJ40	280549	53146
PHG35	PHZ51	282694	49672
PHG39	PHG47	280851	50753
PHG39	PHG84	282503	49718
PHG39	PHJ40	276726	55526
PHG39	PHZ51	282545	48828
PHG47	PHG84	274112	58175
PHG47	PHJ40	278228	54831
PHG47	PHZ51	275953	55298
PHG84	PHJ40	275462	58123
PHG84	PHZ51	253588	77210
PHJ40	PHZ51	272616	59910
