# Supplementary material for: Incomplete dominance of deleterious alleles contributes substantially to trait variation and heterosis in maize
Source: PLoS Genet. 2017 Sep 27;13(9):e1007019. doi: 10.1371/journal.pgen.1007019 (PMC5633198; doi:10.1371/journal.pgen.1007019)
Supplement: S8 Table — (CSV) [file pgen.1007019.s022.csv]

trait	mode	anova_model2-model1	anova_model4-model3
ASI	additive	0.00290243	0.38514413
ASI	dominant	4.29E-06	0.872504552
DTP	additive	2.01E-28	0.000224074
DTP	dominant	0.057103703	0.030624059
DTS	additive	1.83E-26	3.25E-05
DTS	dominant	0.007468693	0.166793108
EHT	additive	1.31E-36	0.000638412
EHT	dominant	0.082217166	0.164315686
GY	additive	3.86E-16	0.085446084
GY	dominant	0.042754956	0.52803518
PHT	additive	9.64E-33	0.055291319
PHT	dominant	0.083883984	0.669645261
TW	additive	1.69E-17	0.014727784
TW	dominant	0.45923188	0.360807059
